# Supplementary material for: A bioinspired scaffold for rapid oxygenation of cell encapsulation systems
Source: Nat Commun. 2021 Oct 6;12:5846. doi: 10.1038/s41467-021-26126-w (PMC8494927; doi:10.1038/s41467-021-26126-w)
Supplement: Supplementary file 9 — Source Data [file 41467_2021_26126_MOESM9_ESM.xlsx]

## Sheet: Fig. 3c
pO2 (mmHg)	Relaxation rate ( 10^6 s^-1)
0	0.1243
22.76	0.3187
40	0.43605
45.51	0.4809
68.27	0.6531
91.02	0.8218
160	1.39921

## Sheet: Fig. 3d
PLA control insert
Time after deoxygenation (h)	Average pO2 (mmHg)
-1.41	117.13
-1.36	104.56
-1.31	83.74
-1.26	66.96
-1.21	46.72
-1.16	28.93
-1.1	18.17
-1.05	9.84
-1	5.35
-0.95	3.57
-0.9	2.28
-0.85	2.19
-0.8	0.94
-0.75	1.17
-0.7	0.96
-0.65	0.99
-0.6	0.09
-0.53	0.18
0	0.05
0.58	5.91
1.16	14.33
1.74	20.15
2.3	23.53
2.87	26.29
3.41	28.31
3.98	29.52
4.54	30.88
5.13	31.6
5.71	32.33
6.3	32.72
6.88	33.07
7.47	33.31
8.05	33.67
8.63	33.55
9.19	33.88
9.75	33.87
10.34	33.58
10.93	33.63
--
--
--
--
--
--
--
--
--
--
--
--
--
--
--
--
--
--
--
--
--
--
--
--
--
--
--
--
--
--
--
--
--
--
--
--
--
--
--
--
--
--
--
--
--
--
--
--
--
--
--
--
--
--
--
--
--
--
--
--
--
--
--
--
--
--
--
--
--
--
--
--
--
--
--
--
--
--
--
--
--
--
--
--
--
--
--
--
--
--
--
--
--
--
--
--
--
--
--
--
--
--
--
--
--
--
--
--
--
--
--
--
--
--
--
--
--
--
--
--
--
--
--
--
--
--
--
--
--
--
--
--
--
--
--
--
--
--
--
--
--
--
--
--
--
--
--
--
--
--
--
--
--
--
--
--
--
--
--
--
--
--
--
--
--
--
--
--
--
--
--
--
--
--
--
--
--
--
--
--
--
--
--
--
--
--
--
--
--
--
--
--
--
--
--
--
--
--
--
--
--
--
--
--
--
--
--
--
--
--
--
--
--
--
--
--
--
--
--
--
--
--
--
--
--
--
--
--
--
--
--
--
--
--
--
--
--
--
--
--
--
--
--
--
--
--
--
--
--
--
--
--
--
--
--
--
--
--
--
--
--
--
--
--
--
--
--
--
--
--
--
--
--
--
--
--
--
--
--
--
--
--
--
--
--
--
--
--
--
--
--
--
--
--
--
--
--
--
--
--
--
--
--
--
--
--
--
--
--
--
--
--
--
--
--
--
--
--
--
--
--
--
--
--
--
--
--
--
--
--
--
--
--
--
--
--
--
--
--
--
--
--
--
--
--
--
--
--
--
--
--
--
--
--
--
--
--
--
--
--
--
--
--
--
--
--
--
--
--
--
--
--
--
--
--
--
--
--
--
--
--
--
--
--
--
--
--
--
--
--
--
--
--
--
--
--
--
--
--
--
--
--
--
--
--
--
--
--
--
--
--
--
--
--
--
--
--
--
--
--
--
--
--
--
--
--
--
--
--
--
--
--
--
--
--
--
--
--
--
--
--
--
--
--
--
--
--
--
--
--
--
--
--
--
--
--
--
--
--
--
--
--
--
--
--
--
--
--
--
--
--
--
--
--
--
--
--
--
--
--
--
--
--
--
--
--
--
--
--
--
--
--
--
--
--
--
--
--
--
--
--
--
--
--
--
--
--
--
--
--
--
--
--
--
--
--
--
--
--
--
--
--
--
--
--
--
--
--
--
--
--
--
--
--
--
--
--
--
--
--
--
--
--
--
--
--
--
--
--
--
--
--
--
--
--
--
--
--
--
--
--
--
--
--
--
--
--
--
--
--
--
--
--
--
--
--
--
--
--
--
--
--
--
--
--
--
--
--
--
--
--
--
--
--
--
--
--
--
--
--
--
--
--
--
--
--
--
--
--
--
--
--
--
--
--
--
--
--
--
--
--
--
--
--
--
--
--
--
--
--
--
--
--
--
--
--
--
--
--
--
--
--
--
--
--
--
--
--
--
--
--
--
--
--
--
--
--
--
--
--
--
--
--
--
--
--
--
--
--
--
--
--
--
--
--
--
--
--
--
--
--
--
--
--
--
--
--
--
--
--
--
--
--
--
--
--
--
--
--
--
--
--
--
--
--
--
--
--
--
--
--
--
--
--
--
--
--
--
--
--
--
--
--
--
--
--
--
--
--
--
--
--
--
--
--
--
--
--
--
--
--
--
--
--
--
--
--
--
--
--
--
--
--
--
--
--
--
--
--
--
--
--
--
--
--
--
--
--
--
--
--
--
--
--
--
--
--
--
--
--
--
--
--
--
--
--
--
--
--
--
--
--
--
--
--
--
--
--
--
--
--
--
--
--
--
--
--
--
--
--
--
--
--
--
--
--
--
--
--
--
--
--
--
--
--
--
--
--
--
--
--
--
--
--
--
--
--
--
--
--
--
--
--
--
--
--
--
--
--
--
--
--
--
--
--
--
--
--
--
--
--
--
--
--
--
--
--
--
--
--
--
--
--
--
--
--
--
--
--
--
--
--
--
--
--
--
--
--
--
--
--
--
--
--
--
--
--
--
--
--
--
--
--
--
--
--
--
--
--
--
--
--
--
--
--
--
--
--
--
--
--
--
--
--
--
--
--
--
--
--
--
--
--
--
--
--
--
--
--
--
--
--
--
--
--
--
--
--
--
--
--
--
--
--
--
--
--
--
--
--

## Sheet: Fig. 3f
SONIC insert
Time after deoxygenation (h)	Average pO2 (mmHg)
-1.79	96.67
-1.74	79.6
-1.69	63.47
-1.63	51.94
-1.58	43.55
-1.53	30.41
-1.48	19.84
-1.42	13.11
-1.37	10.23
-1.32	7.35
-1.27	4.79
-1.21	3.21
-1.16	2.74
-1.11	2.11
-1.06	1.59
-1	0.71
-0.95	0.41
-0.87	-0.07
-0.44	-0.74
0	-0.79
0.42	19.01
0.85	27.89
1.27	34.23
1.69	35.48
2.11	37.09
2.52	38.6
2.91	38.92
3.33	38.99
3.75	39.75
4.18	39.48
4.6	39.42
5.02	38.94
5.44	39
5.85	39.18
6.27	38.54
6.69	39.41
7.12	39.11
7.53	38.73
7.95	38.99
8.37	38.9
8.8	39.22
9.22	39.19
--
--
--
--
--
--
--
--
--
--
--
--
--
--
--
--
--
--
--
--
--
--
--
--
--
--
--
--
--
--
--
--
--
--
--
--
--
--
--
--
--
--
--
--
--
--
--
--
--
--
--
--
--
--
--
--
--
--
--
--
--
--
--
--
--
--
--
--
--
--
--
--
--
--
--
--
--
--
--
--
--
--
--
--
--
--
--
--
--
--
--
--
--
--
--
--
--
--
--
--
--
--
--
--
--
--
--
--
--
--
--
--
--
--
--
--
--
--
--
--
--
--
--
--
--
--
--
--
--
--
--
--
--
--
--
--
--
--
--
--
--
--
--
--
--
--
--
--
--
--
--
--
--
--
--
--
--
--
--
--
--
--
--
--
--
--
--
--
--
--
--
--
--
--
--
--
--
--
--
--
--
--
--
--
--
--
--
--
--
--
--
--
--
--
--
--
--
--
--
--
--
--
--
--
--
--
--
--
--
--
--
--
--
--
--
--
--
--
--
--
--
--
--
--
--
--
--
--
--
--
--
--
--
--
--
--
--
--
--
--
--
--
--
--
--
--
--
--
--
--
--
--
--
--
--
--
--
--
--
--
--
--
--
--
--
--
--
--
--
--
--
--
--
--
--
--
--
--
--
--
--
--
--
--
--
--
--
--
--
--
--
--
--
--
--
--
--
--
--
--
--
--
--
--
--
--
--
--
--
--
--
--
--
--
--
--
--
--
--
--
--
--
--
--
--
--
--
--
--
--
--
--
--
--
--
--
--
--
--
--
--
--
--
--
--
--
--
--
--
--
--
--
--
--
--
--
--
--
--
--
--
--
--
--
--
--
--
--
--
--
--
--
--
--
--
--
--
--
--
--
--
--
--
--
--
--
--
--
--
--
--
--
--
--
--
--
--
--
--
--
--
--
--
--
--
--
--
--
--
--
--
--
--
--
--
--
--
--
--
--
--
--
--
--
--
--
--
--
--
--
--
--
--
--
--
--
--
--
--
--
--
--
--
--
--
--
--
--
--
--
--
--
--
--
--
--
--
--
--
--
--
--
--
--
--
--
--
--
--
--
--
--
--
--
--
--
--
--
--
--
--
--
--
--
--
--
--
--
--
--
--
--
--
--
--
--
--
--
--
--
--
--
--
--
--
--
--
--
--
--
--
--
--
--
--
--
--
--
--
--
--
--
--
--
--
--
--
--
--
--
--
--
--
--
--
--
--
--
--
--
--
--
--
--
--
--
--
--
--
--
--
--
--
--
--
--
--
--
--
--
--
--
--
--
--
--
--
--
--
--
--
--
--
--
--
--
--
--
--
--
--
--
--
--
--
--
--
--
--
--
--
--
--
--
--
--
--
--
--
--
--
--
--
--
--
--
--
--
--
--
--
--
--
--
--
--
--
--
--
--
--
--
--
--
--
--
--
--
--
--
--
--
--
--
--
--
--
--
--
--
--
--
--
--
--
--
--
--
--
--
--
--
--
--
--
--
--
--
--
--
--
--
--
--
--
--
--
--
--
--
--
--
--
--
--
--
--
--
--
--
--
--
--
--
--
--
--
--
--
--
--
--
--
--
--
--
--
--
--
--
--
--
--
--
--
--
--
--
--
--
--
--
--
--
--
--
--
--
--
--
--
--
--
--
--
--
--
--
--
--
--
--
--
--
--
--
--
--
--
--
--
--
--
--
--
--
--
--
--
--
--
--
--
--
--
--
--
--
--
--
--
--
--
--
--
--
--
--
--
--
--
--
--
--
--
--
--
--
--
--
--
--
--
--
--
--
--
--
--
--
--
--
--
--
--
--
--
--
--
--
--
--
--
--
--
--
--
--
--
--
--
--
--
--
--
--
--
--
--
--
--
--
--
--
--
--
--
--
--
--
--
--
--
--
--
--
--
--
--
--
--
--
--
--
--
--
--
--
--
--
--
--
--
--
--
--
--
--
--
--
--
--
--
--
--
--
--
--
--
--
--
--
--
--
--
--
--
--
--
--
--
--
--
--
--
--
--
--
--
--
--
--
--
--
--
--
--
--
--
--
--
--
--
--
--
--
--
--
--
--
--
--
--
--
--
--
--
--
--
--
--
--
--
--
--
--
--
--
--
--
--
--
--
--
--
--
--
--
--
--
--
--
--
--
--
--
--
--
--
--
--
--
--
--
--
--
--

## Sheet: Fig. 3i
Time (h)	Average pO2 of gelatin (mmHg)
	PLA control insert	SONIC insert
0	0.242373	0.260589
0.0833333	2.37521	9.32128
0.166667	3.34051	13.8446
0.25	4.07787	17.386
0.333333	4.70158	20.3459
0.416667	5.24726	22.8956
0.5	5.73825	25.1048
0.583333	6.18968	27.0182
0.666667	6.61064	28.715
0.75	7.0055	30.179
0.833333	7.37676	31.4673
0.916667	7.72944	32.5826
1	8.06578	33.5309
1.08333	8.38736	34.3819
1.16667	8.69655	35.1005
1.25	8.99555	35.7359
1.33333	9.28494	36.2889
1.41667	9.56432	36.7593
1.5	9.83608	37.1823
1.58333	10.0998	37.54
1.66667	10.355	37.8571
1.75	10.6045	38.1332
1.83333	10.8478	38.3712
1.91667	11.0844	38.5956
2	11.3163	38.7938
2.08333	11.5431	38.9659
2.16667	11.7646	39.1119
2.25	11.9822	39.2381
2.33333	12.1955	39.3584
2.41667	12.4043	39.4607
2.5	12.6104	39.5449
2.58333	12.8133	39.6111
2.66667	13.0129	39.6662
2.75	13.209	39.7241
2.83333	13.4017	39.7724
2.91667	13.591	39.8111
3	13.7783	39.8401
3.08333	13.963	39.8638
3.16667	14.1448	39.8899
3.25	14.3237	39.9112
3.33333	14.4997	39.9279
3.41667	14.6728	39.9398
3.5	14.8448	39.95
3.58333	15.0146	39.9634
3.66667	15.1822	39.9753
3.75	15.3475	39.9858
3.83333	15.5105	39.9948
3.91667	15.6712	40.0024
4	15.8308	40.0085
4.08333	15.9887	40.0132
4.16667	16.1448	40.0164
4.25	16.299	40.0182
4.33333	16.4514	40.0177
4.41667	16.6018	40.0168
4.5	16.7513	40.0158
4.58333	16.8994	40.0148
4.66667	17.0459	40.0138
4.75	17.1908	40.0128
4.83333	17.3342	40.0118
4.91667	17.476	40.0109
5	17.6172	40.0099
5.08333	17.7573	40.0089
5.16667	17.8962	40.0084
5.25	18.0339	40.0078
5.33333	18.1703	40.0072
5.41667	18.3055	40.0067
5.5	18.4394	40.0061
5.58333	18.5722	40.0055
5.66667	18.7036	40.005
5.75	18.8339	40.0044
5.83333	18.9629	40.0038
5.91667	19.0907	40.0034
6	19.2182	40.0032
6.08333	19.3446	40.0029
6.16667	19.47	40.0027
6.25	19.5943	40.0025
6.33333	19.7176	40.0022
6.41667	19.8397	40.002
6.5	19.9608	40.0017
6.58333	20.0808	40.0015
6.66667	20.1997	40.0012
6.75	20.3176	40.0011
6.83333	20.4343	40.0009
6.91667	20.55	40.0008
7	20.6656	40.0007
7.08333	20.7804	40.0006
7.16667	20.8943	40.0006
7.25	21.0074	40.0005
7.33333	21.1195	40.0005
7.41667	21.2307	40.0004
7.5	21.341	40.0004
7.58333	21.4504	40.0004
7.66667	21.5589	40.0003
7.75	21.6665	40.0003
7.83333	21.7732	40.0003
7.91667	21.879	40.0002
8	21.9846	40.0002
8.08333	22.0896	40.0002
8.16667	22.1937	40.0002
8.25	22.2971	40.0002
8.33333	22.3997	40.0002
8.41667	22.5016	40.0002
8.5	22.6026	40.0002
8.58333	22.7029	40.0002
8.66667	22.8024	40.0002
8.75	22.9011	40.0002
8.83333	22.9991	40.0002
8.91667	23.0963	40.0002
9	23.1935	40.0002
9.08333	23.2902	40.0002
9.16667	23.3863	40.0002
9.25	23.4817	40.0002
9.33333	23.5765	40.0002
9.41667	23.6706	40.0002
9.5	23.7641	40.0002
9.58333	23.857	40.0002
9.66667	23.9493	40.0002
9.75	24.0409	40.0002
9.83333	24.1319	40.0002
9.91667	24.2222	40.0002
10	24.312	40.0002
10.0833	24.4011	40.0002
10.1667	24.4895	40.0002
10.25	24.5773	40.0002
10.3333	24.6645	40.0002
10.4167	24.7511	40.0002
10.5	24.837	40.0002
10.5833	24.9223	40.0002
10.6667	25.007	40.0002
10.75	25.091	40.0002
10.8333	25.1744	40.0002
10.9167	25.2572	40.0002
11	25.3402	40.0002
11.0833	25.4227	40.0002
11.1667	25.5046	40.0002
11.25	25.586	40.0002
11.3333	25.6668	40.0002
11.4167	25.747	40.0002
11.5	25.8267	40.0002
11.5833	25.9059	40.0002
11.6667	25.9845	40.0002
11.75	26.0625	40.0002
11.8333	26.1399	40.0002
11.9167	26.2168	40.0002
12	26.2932	40.0002
12.0833	26.369	40.0002
12.1667	26.4442	40.0002
12.25	26.5189	40.0002
12.3333	26.593	40.0002
12.4167	26.6665	40.0002
12.5	26.7395	40.0002
12.5833	26.8119	40.0002
12.6667	26.8838	40.0002
12.75	26.9551	40.0002
12.8333	27.0259	40.0002
12.9167	27.0961	40.0002
13	27.1668	40.0002
13.0833	27.2371	40.0002
13.1667	27.307	40.0002
13.25	27.3764	40.0002
13.3333	27.4453	40.0002
13.4167	27.5138	40.0002
13.5	27.5817	40.0002
13.5833	27.6492	40.0002
13.6667	27.7163	40.0002
13.75	27.7829	40.0002
13.8333	27.849	40.0002
13.9167	27.9146	40.0002
14	27.9798	40.0002
14.0833	28.0445	40.0002
14.1667	28.1088	40.0002
14.25	28.1726	40.0002
14.3333	28.2359	40.0002
14.4167	28.2987	40.0002
14.5	28.3611	40.0002
14.5833	28.423	40.0002
14.6667	28.4844	40.0002
14.75	28.5454	40.0002
14.8333	28.6059	40.0002
14.9167	28.666	40.0002
15	28.7265	40.0002
15.0833	28.7867	40.0002
15.1667	28.8464	40.0002
15.25	28.9057	40.0002
15.3333	28.9647	40.0002
15.4167	29.0233	40.0002
15.5	29.0815	40.0002
15.5833	29.1392	40.0002
15.6667	29.1966	40.0002
15.75	29.2536	40.0002
15.8333	29.3103	40.0002
15.9167	29.3665	40.0002
16	29.4223	40.0002
16.0833	29.4778	40.0002
16.1667	29.5328	40.0002
16.25	29.5875	40.0002
16.3333	29.6417	40.0002
16.4167	29.6956	40.0002
16.5	29.7491	40.0002
16.5833	29.8022	40.0002
16.6667	29.8549	40.0002
16.75	29.9072	40.0002
16.8333	29.9591	40.0002
16.9167	30.0107	40.0002
17	30.0626	40.0002
17.0833	30.1142	40.0002
17.1667	30.1655	40.0002
17.25	30.2164	40.0002
17.3333	30.267	40.0002
17.4167	30.3173	40.0002
17.5	30.3672	40.0002
17.5833	30.4168	40.0002
17.6667	30.4661	40.0002
17.75	30.5151	40.0002
17.8333	30.5637	40.0002
17.9167	30.612	40.0002
18	30.66	40.0002
18.0833	30.7076	40.0002
18.1667	30.7549	40.0002
18.25	30.8019	40.0002
18.3333	30.8485	40.0002
18.4167	30.8949	40.0002
18.5	30.9409	40.0002
18.5833	30.9865	40.0002
18.6667	31.0319	40.0002
18.75	31.0769	40.0002
18.8333	31.1216	40.0002
18.9167	31.1659	40.0002
19	31.2106	40.0002
19.0833	31.255	40.0002
19.1667	31.2991	40.0002
19.25	31.3429	40.0002
19.3333	31.3865	40.0002
19.4167	31.4298	40.0002
19.5	31.4728	40.0002
19.5833	31.5155	40.0002
19.6667	31.5579	40.0002
19.75	31.6001	40.0002
19.8333	31.642	40.0002
19.9167	31.6836	40.0002
20	31.7249	40.0002
20.0833	31.766	40.0002
20.1667	31.8068	40.0002
20.25	31.8472	40.0002
20.3333	31.8875	40.0002
20.4167	31.9274	40.0002
20.5	31.9671	40.0002
20.5833	32.0065	40.0002
20.6667	32.0456	40.0002
20.75	32.0844	40.0002
20.8333	32.123	40.0002
20.9167	32.1613	40.0002
21	32.2001	40.0002
21.0833	32.2388	40.0002
21.1667	32.2772	40.0002
21.25	32.3154	40.0002
21.3333	32.3534	40.0002
21.4167	32.3912	40.0002
21.5	32.4288	40.0002
21.5833	32.4661	40.0002
21.6667	32.5033	40.0002
21.75	32.5403	40.0002
21.8333	32.577	40.0002
21.9167	32.6135	40.0002
22	32.6498	40.0002
22.0833	32.6859	40.0002
22.1667	32.7218	40.0002
22.25	32.7575	40.0002
22.3333	32.793	40.0002
22.4167	32.8283	40.0002
22.5	32.8633	40.0002
22.5833	32.8982	40.0002
22.6667	32.9328	40.0002
22.75	32.9672	40.0002
22.8333	33.0014	40.0002
22.9167	33.0354	40.0002
23	33.0692	40.0002
23.0833	33.1028	40.0002
23.1667	33.1362	40.0002
23.25	33.1693	40.0002
23.3333	33.2023	40.0002
23.4167	33.235	40.0002
23.5	33.2675	40.0002
23.5833	33.2999	40.0002
23.6667	33.332	40.0002
23.75	33.3639	40.0002
23.8333	33.3956	40.0002
23.9167	33.427	40.0002
24	33.4583	40.0002
24.0833	33.4894	40.0002
24.1667	33.5202	40.0002
24.25	33.5508	40.0002
24.3333	33.5813	40.0002
24.4167	33.6115	40.0002
24.5	33.6415	40.0002
24.5833	33.6713	40.0002
24.6667	33.7008	40.0002
24.75	33.7302	40.0002
24.8333	33.7594	40.0002
24.9167	33.7884	40.0002
25	33.8181	40.0002
25.0833	33.8476	40.0002
25.1667	33.8769	40.0002
25.25	33.906	40.0002
25.3333	33.935	40.0002
25.4167	33.9638	40.0002
25.5	33.9924	40.0002
25.5833	34.0208	40.0002
25.6667	34.0491	40.0002
25.75	34.0772	40.0002
25.8333	34.1051	40.0002
25.9167	34.1328	40.0002
26	34.1604	40.0002
26.0833	34.1878	40.0002
26.1667	34.215	40.0002
26.25	34.2421	40.0002
26.3333	34.269	40.0002
26.4167	34.2957	40.0002
26.5	34.3222	40.0002
26.5833	34.3486	40.0002
26.6667	34.3748	40.0002
26.75	34.4008	40.0002
26.8333	34.4266	40.0002
26.9167	34.4523	40.0002
27	34.4778	40.0002
27.0833	34.5031	40.0002
27.1667	34.5282	40.0002
27.25	34.5532	40.0002
27.3333	34.578	40.0002
27.4167	34.6026	40.0002
27.5	34.6271	40.0002
27.5833	34.6514	40.0002
27.6667	34.6755	40.0002
27.75	34.6994	40.0002
27.8333	34.7232	40.0002
27.9167	34.7467	40.0002
28	34.7702	40.0002
28.0833	34.7934	40.0002
28.1667	34.8165	40.0002
28.25	34.8394	40.0002
28.3333	34.8621	40.0002
28.4167	34.8846	40.0002
28.5	34.907	40.0002
28.5833	34.9292	40.0002
28.6667	34.9512	40.0002
28.75	34.9731	40.0002
28.8333	34.9948	40.0002
28.9167	35.0165	40.0002
29	35.0389	40.0002
29.0833	35.0612	40.0002
29.1667	35.0834	40.0002
29.25	35.1054	40.0002
29.3333	35.1273	40.0002
29.4167	35.1491	40.0002
29.5	35.1707	40.0002
29.5833	35.1923	40.0002
29.6667	35.2137	40.0002
29.75	35.2349	40.0002
29.8333	35.2561	40.0002
29.9167	35.2771	40.0002
30	35.2979	40.0002
30.0833	35.3187	40.0002
30.1667	35.3393	40.0002
30.25	35.3598	40.0002
30.3333	35.3802	40.0002
30.4167	35.4004	40.0002
30.5	35.4205	40.0002
30.5833	35.4405	40.0002
30.6667	35.4603	40.0002
30.75	35.48	40.0002
30.8333	35.4996	40.0002
30.9167	35.5191	40.0002
31	35.5384	40.0002
31.0833	35.5576	40.0002
31.1667	35.5767	40.0002
31.25	35.5956	40.0002
31.3333	35.6144	40.0002
31.4167	35.6331	40.0002
31.5	35.6517	40.0002
31.5833	35.6701	40.0002
31.6667	35.6884	40.0002
31.75	35.7066	40.0002
31.8333	35.7246	40.0002
31.9167	35.7425	40.0002
32	35.7603	40.0002
32.0833	35.7779	40.0002
32.1667	35.7955	40.0002
32.25	35.8128	40.0002
32.3333	35.8301	40.0002
32.4167	35.8473	40.0002
32.5	35.8643	40.0002
32.5833	35.8811	40.0002
32.6667	35.8979	40.0002
32.75	35.9145	40.0002
32.8333	35.931	40.0002
32.9167	35.9476	40.0002
33	35.9646	40.0002
33.0833	35.9816	40.0002
33.1667	35.9985	40.0002
33.25	36.0153	40.0002
33.3333	36.032	40.0002
33.4167	36.0486	40.0002
33.5	36.0651	40.0002
33.5833	36.0815	40.0002
33.6667	36.0978	40.0002
33.75	36.114	40.0002
33.8333	36.1302	40.0002
33.9167	36.1462	40.0002
34	36.1621	40.0002
34.0833	36.178	40.0002
34.1667	36.1937	40.0002
34.25	36.2093	40.0002
34.3333	36.2249	40.0002
34.4167	36.2404	40.0002
34.5	36.2557	40.0002
34.5833	36.271	40.0002
34.6667	36.2862	40.0002
34.75	36.3012	40.0002
34.8333	36.3162	40.0002
34.9167	36.3311	40.0002
35	36.3459	40.0002
35.0833	36.3606	40.0002
35.1667	36.3752	40.0002
35.25	36.3897	40.0002
35.3333	36.4041	40.0002
35.4167	36.4185	40.0002
35.5	36.4327	40.0002
35.5833	36.4468	40.0002
35.6667	36.4609	40.0002
35.75	36.4748	40.0002
35.8333	36.4886	40.0002
35.9167	36.5024	40.0002
36	36.516	40.0002
36.0833	36.5296	40.0002
36.1667	36.5431	40.0002
36.25	36.5564	40.0002
36.3333	36.5697	40.0002
36.4167	36.5829	40.0002
36.5	36.596	40.0002
36.5833	36.609	40.0002
36.6667	36.6219	40.0002
36.75	36.6347	40.0002
36.8333	36.6474	40.0002
36.9167	36.6602	40.0002
37	36.6733	40.0002
37.0833	36.6863	40.0002
37.1667	36.6993	40.0002
37.25	36.7123	40.0002
37.3333	36.7251	40.0002
37.4167	36.7379	40.0002
37.5	36.7506	40.0002
37.5833	36.7633	40.0002
37.6667	36.7758	40.0002
37.75	36.7883	40.0002
37.8333	36.8008	40.0002
37.9167	36.8131	40.0002
38	36.8254	40.0002
38.0833	36.8376	40.0002
38.1667	36.8498	40.0002
38.25	36.8619	40.0002
38.3333	36.8739	40.0002
38.4167	36.8858	40.0002
38.5	36.8977	40.0002
38.5833	36.9095	40.0002
38.6667	36.9213	40.0002
38.75	36.9329	40.0002
38.8333	36.9445	40.0002
38.9167	36.956	40.0002
39	36.9675	40.0002
39.0833	36.9789	40.0002
39.1667	36.9902	40.0002
39.25	37.0014	40.0002
39.3333	37.0126	40.0002
39.4167	37.0237	40.0002
39.5	37.0348	40.0002
39.5833	37.0457	40.0002
39.6667	37.0566	40.0002
39.75	37.0674	40.0002
39.8333	37.0782	41.0002
39.9167	37.0889	42.0002
40	37.0995	43.0002
40.0833	37.11	44.0002
40.1667	37.1205	45.0002
40.25	37.1309	46.0002
40.3333	37.1412	47.0002
40.4167	37.1515	48.0002
40.5	37.1617	49.0002
40.5833	37.1718	50.0002
40.6667	37.1819	51.0002
40.75	37.1919	52.0002
40.8333	37.2018	53.0002
40.9167	37.2118	54.0002
41	37.222	55.0002
41.0833	37.2322	56.0002
41.1667	37.2423	57.0002
41.25	37.2524	58.0002
41.3333	37.2624	59.0002
41.4167	37.2723	60.0002
41.5	37.2822	61.0002
41.5833	37.2921	62.0002
41.6667	37.3019	63.0002
41.75	37.3117	64.0002
41.8333	37.3214	65.0002
41.9167	37.331	66.0002
42	37.3406	67.0002
42.0833	37.3502	68.0002
42.1667	37.3597	69.0002
42.25	37.3691	70.0002
42.3333	37.3785	71.0002
42.4167	37.3879	72.0002
42.5	37.3972	73.0002
42.5833	37.4064	74.0002
42.6667	37.4156	75.0002
42.75	37.4247	76.0002
42.8333	37.4338	77.0002
42.9167	37.4428	78.0002
43	37.4518	79.0002
43.0833	37.4607	80.0002
43.1667	37.4696	81.0002
43.25	37.4785	82.0002
43.3333	37.4872	83.0002
43.4167	37.4959	84.0002
43.5	37.5046	85.0002
43.5833	37.5132	86.0002
43.6667	37.5218	87.0002
43.75	37.5303	88.0002
43.8333	37.5388	89.0002
43.9167	37.5472	90.0002
44	37.5555	91.0002
44.0833	37.5638	92.0002
44.1667	37.5721	93.0002
44.25	37.5803	94.0002
44.3333	37.5884	95.0002
44.4167	37.5965	96.0002
44.5	37.6046	97.0002
44.5833	37.6126	98.0002
44.6667	37.6205	99.0002
44.75	37.6284	100
44.8333	37.6362	101
44.9167	37.6442	102
45	37.6525	103
45.0833	37.6606	104
45.1667	37.6688	105
45.25	37.6769	106
45.3333	37.685	107
45.4167	37.6931	108
45.5	37.7011	109
45.5833	37.7091	110
45.6667	37.717	111
45.75	37.725	112
45.8333	37.7329	113
45.9167	37.7407	114
46	37.7486	115
46.0833	37.7564	116
46.1667	37.7641	117
46.25	37.7719	118
46.3333	37.7796	119
46.4167	37.7872	120
46.5	37.7949	121
46.5833	37.8025	122
46.6667	37.8101	123
46.75	37.8176	124
46.8333	37.8251	125
46.9167	37.8326	126
47	37.84	127
47.0833	37.8474	128
47.1667	37.8548	129
47.25	37.8622	130
47.3333	37.8695	131
47.4167	37.8768	132
47.5	37.884	133
47.5833	37.8912	134
47.6667	37.8984	135
47.75	37.9056	136
47.8333	37.9127	137
47.9167	37.9198	138
48	37.9268	139
48.0833	37.9338	140
48.1667	37.9408	141
48.25	37.9478	142
48.3333	37.9547	143
48.4167	37.9616	144
48.5	37.9685	145
48.5833	37.9753	146
48.6667	37.9821	147
48.75	37.9889	148
48.8333	37.9956	149
48.9167	38.0023	150
49	38.009	151
49.0833	38.0156	152
49.1667	38.0222	153
49.25	38.0288	154
49.3333	38.0353	155
49.4167	38.0418	156
49.5	38.0483	157
49.5833	38.0547	158
49.6667	38.0611	159
49.75	38.0675	160
49.8333	38.0739	161
49.9167	38.0802	162
50	38.0864	163

## Sheet: Fig. 4b
Scaffold-free control device (2.5 million INS-1 cells/mL)
Radial position (mm)	pO2 (mmHg)	c_O2 (mM)
-2.1	40	0.0496
-1.967	35.306	0.0437794
-1.93	34.0403	0.04221
-1.888	32.6211	0.0404502
-1.869	32.0099	0.0396923
-1.848	31.3319	0.0388516
-1.749	28.2325	0.0350083
-1.738	27.8859	0.0345785
-1.735	27.7961	0.0344672
-1.697	26.6787	0.0330815
-1.675	26.0136	0.0322569
-1.636	24.9128	0.0308918
-1.617	24.3889	0.0302422
-1.568	23.0104	0.0285329
-1.523	21.798	0.0270295
-1.496	21.1137	0.026181
-1.477	20.6404	0.0255941
-1.409	18.9912	0.0235491
-1.398	18.7359	0.0232326
-1.386	18.4534	0.0228822
-1.345	17.458	0.0216479
-1.304	16.5822	0.0205619
-1.257	15.5359	0.0192645
-1.204	14.4306	0.017894
-1.203	14.4003	0.0178564
-1.203	14.3936	0.017848
-1.202	14.3824	0.0178341
-1.202	14.378	0.0178287
-1.141	13.2306	0.0164059
-1.058	11.7239	0.0145376
-1.055	11.6728	0.0144742
-1.006	10.7888	0.0133781
-0.996	10.607	0.0131527
-0.994	10.5772	0.0131157
-0.97	10.1971	0.0126444
-0.914	9.34159	0.0115836
-0.91	9.29152	0.0115215
-0.879	8.82486	0.0109428
-0.867	8.64718	0.0107225
-0.864	8.6123	0.0106793
-0.802	7.83802	0.00971915
-0.769	7.42502	0.00920703
-0.712	6.71141	0.00832214
-0.712	6.70865	0.00831872
-0.711	6.70635	0.00831588
-0.711	6.70571	0.00831508
-0.695	6.53012	0.00809735
-0.674	6.31672	0.00783274
-0.554	5.19109	0.00643695
-0.541	5.08549	0.00630601
-0.536	5.05033	0.00626242
-0.504	4.77242	0.0059178
-0.426	4.2768	0.00530324
-0.406	4.14302	0.00513735
-0.372	3.90869	0.00484678
-0.349	3.75927	0.00466149
-0.344	3.73484	0.0046312
-0.31	3.56335	0.00441856
-0.309	3.55964	0.00441395
-0.231	3.32617	0.00412445
-0.167	3.13617	0.00388885
-0.136	3.04113	0.003771
-0.12	3.00686	0.00372851
-0.105	2.97847	0.0036933
-0.088	2.9709	0.00368391
-0.08	2.97019	0.00368304
-0.004	2.95939	0.00366964
0.051	2.95907	0.00366924
0.063	2.9695	0.00368218
0.068	2.97373	0.00368742
0.083	2.9882	0.00370537
0.117	3.04978	0.00378173
0.212	3.24391	0.00402245
0.269	3.43849	0.00426373
0.31	3.61039	0.00447688
0.323	3.6734	0.00455501
0.338	3.74669	0.0046459
0.357	3.83521	0.00475566
0.454	4.39545	0.00545036
0.461	4.4397	0.00550523
0.478	4.56235	0.00565732
0.483	4.59579	0.00569878
0.537	5.06472	0.00628026
0.608	5.67601	0.00703826
0.638	5.96094	0.00739157
0.711	6.71746	0.00832965
0.712	6.73178	0.0083474
0.714	6.75376	0.00837466
0.746	7.1003	0.00880438
0.752	7.17712	0.00889963
0.764	7.3229	0.00908039
0.849	8.44431	0.0104709
0.892	9.07397	0.0112517
0.904	9.25101	0.0114713
0.955	9.99513	0.012394
0.979	10.3744	0.0128642
1.048	11.5437	0.0143142
1.074	11.9821	0.0148578
1.115	12.7102	0.0157606
1.116	12.7321	0.0157878
1.119	12.7746	0.0158406
1.185	14.1067	0.0174923
1.224	14.88	0.0184512
1.263	15.6569	0.0194145
1.294	16.3252	0.0202432
1.298	16.4307	0.0203741
1.302	16.502	0.0204624
1.345	17.4738	0.0216675
1.378	18.2515	0.0226319
1.435	19.6541	0.0243711
1.463	20.3442	0.0252268
1.476	20.6665	0.0256265
1.546	22.4344	0.0278187
1.56	22.7954	0.0282663
1.562	22.8539	0.0283388
1.572	23.111	0.0286577
1.577	23.237	0.0288139
1.61	24.182	0.0299857
1.62	24.4526	0.0303213
1.638	24.953	0.0309417
1.699	26.7125	0.0331235
1.709	26.9999	0.0334798
1.722	27.3957	0.0339706
1.745	28.0939	0.0348364
1.795	29.6347	0.036747
1.84	31.0789	0.0385379
1.87	32.0578	0.0397516
1.913	33.5042	0.0415453
1.945	34.581	0.0428804
2.1	40	0.0496

## Sheet: Fig. 4d
SONIC device (2.5 million INS-1 cells/mL)
Radial position (mm)	pO2 (mmHg)	c_O2 (mM)
-2.1	40	0.0496
-2.0445	39.1554	0.0485527
-2.04248	39.1247	0.0485146
-2.02324	38.8294	0.0481485
-1.96819	37.9871	0.047104
-1.96106	37.9031	0.0469998
-1.94515	37.7174	0.0467696
-1.92088	37.4461	0.0464331
-1.83597	36.4971	0.0452564
-1.81719	36.3184	0.0450348
-1.7994	36.1932	0.0448796
-1.76771	35.9688	0.0446013
-1.75858	35.9024	0.0445189
-1.7122	35.5648	0.0441003
-1.68743	35.4659	0.0439777
-1.68505	35.4564	0.0439659
-1.6628	35.3523	0.0438369
-1.65754	35.3283	0.0438071
-1.58525	34.9982	0.0433978
-1.49125	34.8864	0.0432591
-1.47693	34.8854	0.0432579
-1.44406	34.863	0.0432301
-1.43332	34.8554	0.0432206
-1.43224	34.8546	0.0432197
-1.39531	34.8489	0.0432127
-1.39085	34.8503	0.0432144
-1.32285	34.9189	0.0432994
-1.28313	35.0083	0.0434103
-1.26405	35.0437	0.0434542
-1.23844	35.148	0.0435836
-1.19551	35.3089	0.0437831
-1.18889	35.3338	0.0438139
-1.17192	35.42	0.0439208
-1.14342	35.5976	0.044141
-1.13313	35.6617	0.0442206
-1.1	35.8642	1.85418
-1.09995	35.8642	1.85418
-1.06315	35.8642	1.85418
-1.02686	35.8642	1.85418
-1.01433	35.8642	1.85418
-0.991001	35.8642	1.85418
-0.984096	35.8642	1.85418
-0.975155	35.8642	1.85418
-0.929507	35.8642	1.85418
-0.920649	35.8642	1.85418
-0.912604	35.8642	1.85418
-0.892483	35.8642	1.85418
-0.874453	35.8642	1.85418
-0.852563	35.8642	1.85418
-0.839649	35.8642	1.85418
-0.808826	35.8642	1.85418
-0.794535	35.8642	1.85418
-0.78651	35.8642	1.85418
-0.720977	35.8642	1.85418
-0.701457	35.8642	1.85418
-0.691955	35.8642	1.85418
-0.684702	35.8642	1.85418
-0.593358	35.8642	1.85418
-0.590204	35.8642	1.85418
-0.586103	35.8642	1.85418
-0.584867	35.8642	1.85418
-0.529476	35.8642	1.85418
-0.528177	35.8642	1.85418
-0.526414	35.8642	1.85418
-0.505822	35.8642	1.85418
-0.489818	35.8642	1.85418
-0.474068	35.8642	1.85418
-0.4722	35.8642	1.85418
-0.413231	35.8642	1.85418
-0.40917	35.8642	1.85418
-0.399529	35.8642	1.85418
-0.391576	35.8642	1.85418
-0.332632	35.8642	1.85418
-0.320726	35.8642	1.85418
-0.3	35.8642	1.85418
-0.285608	35.7769	0.0443633
-0.273736	35.7049	0.044274
-0.246457	35.5424	0.0440726
-0.22982	35.4468	0.043954
-0.21637	35.3695	0.0438581
-0.198119	35.298	0.0437695
-0.156804	35.1362	0.0435688
-0.146878	35.1005	0.0435246
-0.130886	35.045	0.0434558
-0.12099	35.0267	0.0434331
-0.10583	35.0099	0.0434123
-0.0662608	34.9589	0.0433491
-0.0170197	34.9107	0.0432893
0.00436024	34.8934	0.0432678
0.0164876	34.8993	0.0432752
0.0518613	34.933	0.0433169
0.0810429	34.9529	0.0433416
0.0840227	34.9552	0.0433444
0.086911	34.9574	0.0433472
0.101247	34.9944	0.0433931
0.165657	35.1566	0.0435942
0.174879	35.1798	0.043623
0.180418	35.1941	0.0436407
0.183691	35.2092	0.0436594
0.188902	35.2312	0.0436866
0.204584	35.2972	0.0437685
0.229855	35.4435	0.0439499
0.234139	35.4683	0.0439806
0.280364	35.7379	0.0443149
0.292474	35.8158	0.0444115
0.3	35.8642	1.85418
0.343966	35.8642	1.85418
0.383241	35.8642	1.85418
0.387382	35.8642	1.85418
0.392329	35.8642	1.85418
0.396643	35.8642	1.85418
0.397148	35.8642	1.85418
0.409829	35.8642	1.85418
0.419693	35.8642	1.85418
0.420745	35.8642	1.85418
0.438499	35.8642	1.85418
0.482514	35.8642	1.85418
0.494238	35.8642	1.85418
0.511369	35.8642	1.85418
0.581175	35.8642	1.85418
0.587262	35.8642	1.85418
0.634833	35.8642	1.85418
0.67716	35.8642	1.85418
0.698271	35.8642	1.85418
0.734984	35.8642	1.85418
0.74846	35.8642	1.85418
0.808512	35.8642	1.85418
0.828546	35.8642	1.85418
0.842334	35.8642	1.85418
0.854037	35.8642	1.85418
0.888975	35.8642	1.85418
0.903318	35.8642	1.85418
0.934248	35.8642	1.85418
0.976489	35.8642	1.85418
1.00466	35.8642	1.85418
1.02194	35.8642	1.85418
1.04727	35.8642	1.85418
1.05519	35.8642	1.85418
1.0946	35.8642	1.85418
1.09788	35.8642	1.85418
1.1	35.8642	1.85418
1.11339	35.7761	0.0443623
1.11968	35.7347	0.044311
1.12493	35.7034	0.0442722
1.1909	35.3209	0.0437979
1.207	35.2502	0.0437103
1.21457	35.2171	0.0436692
1.24871	35.1083	0.0435343
1.30972	34.9181	0.0432985
1.31336	34.9067	0.0432843
1.32613	34.8956	0.0432706
1.3488	34.88	0.0432512
1.39024	34.8528	0.0432175
1.41087	34.8433	0.0432057
1.42386	34.8374	0.0431983
1.42926	34.8392	0.0432006
1.4912	34.8839	0.043256
1.49496	34.8866	0.0432594
1.50676	34.8949	0.0432697
1.5098	34.898	0.0432736
1.51659	34.9051	0.0432823
1.54016	34.9641	0.0433555
1.55045	34.9875	0.0433845
1.56412	35.0186	0.0434231
1.6173	35.1393	0.0435727
1.62549	35.1712	0.0436123
1.66019	35.3062	0.0437797
1.68774	35.4281	0.0439309
1.70836	35.5295	0.0440566
1.74575	35.8014	0.0443937
1.75555	35.8726	0.044482
1.76175	35.9176	0.0445379
1.79354	36.1493	0.0448251
1.81526	36.3081	0.045022
1.83253	36.4818	0.0452374
1.84027	36.5597	0.045334
1.84311	36.5894	0.0453709
1.84407	36.5995	0.0453833
1.91698	37.3565	0.0463221
1.95136	37.7808	0.0468482
1.95948	37.8855	0.046978
1.96873	38.0049	0.047126
2.02009	38.7881	0.0480973
2.0456	39.1771	0.0485796
2.08212	39.7265	0.0492609
2.09119	39.8638	0.0494311
2.1	40	0.0496

## Sheet: Fig. 4i
	Mean population pO2 (mmHg)
Replicate #	Scaffold-free control device	SONIC device
1	8.53943	16.8669
2	8.81564	16.3134
3	8.87501	16.6748
4	9.15505	14.9186
5	9.58975	16.769
6	9.11561	16.4469
7	9.42659	16.023
8	8.70319	16.705
9	8.56061	15.626
10	9.25027	16.0308
11	8.50184	15.1093
12	9.59645	16.8669
13	9.61522	15.7961
14	8.94371	16.4393
15	8.62103	16.7213
16	8.86626	16.0857
17	9.32673	16.3114
18	9.32328	15.5669
19	8.90674	15.7079
20	9.02161	16.8601
average	9.0377	16.192
standard deviation	0.363592	0.588643

## Sheet: Fig. 4j
	Necrotic fraction
Replicate #	Scaffold-free control device	SONIC device
1	0.0460685	0.00692087
2	0.0522481	0.00996729
3	0.0539786	0.00870195
4	0.0552904	0.0168435
5	0.0350662	0.00892593
6	0.0455053	0.0121207
7	0.0448283	0.0108709
8	0.0487447	0.0123337
9	0.0631404	0.014155
10	0.0492302	0.00780278
11	0.0613449	0.0157133
12	0.0360464	0.00692087
13	0.0330345	0.0106885
14	0.0476219	0.00822416
15	0.0492554	0.0102912
16	0.0424181	0.0146723
17	0.0472691	0.0124238
18	0.0470639	0.0158433
19	0.0584088	0.0101501
20	0.0475929	0.0106454
average	0.0482078	0.0112108
standard deviation	0.00798818	0.00299783

## Sheet: Fig. 4k
Scaffold free control device (all islets 150 um diameter)
Distance to device surface (mm)	Average islet pO2 (mmHg)
0.219287	17.0315
0.92362	1.70764
1.77901	2.72915
0.32596	13.4072
0.586254	6.38887
0.454868	11.0404
1.15542	2.64046
0.410113	11.2901
0.801268	5.89342
0.240139	15.3189
0.180197	17.136
1.38553	3.49052
0.590287	7.11974
0.453651	6.64085
0.658077	6.75539
0.483602	12.4731
0.167938	17.9469
0.935753	3.22748
0.796204	6.29165
0.279803	13.8002
0.52515	8.10393
0.953216	6.33079
1.35065	1.13916
0.0940142	22.8264
1.53706	2.78226
0.106799	23.0396
0.824688	5.4837
0.20701	16.8978
0.711311	5.50466
0.360663	10.7037
0.468534	11.443
1.55577	1.80438
0.174773	17.0074
0.430231	11.4451
0.983085	2.53522
0.588117	9.0474
1.69162	2.6448
1.13736	1.75151
0.666407	5.24706
0.630727	8.29187
0.504167	8.03502
0.359079	7.97938
1.08521	2.13512
0.163984	18.4716
1.30884	1.25179
0.296013	5.92679
0.454661	11.6166
0.501404	10.7248
0.282282	15.0791
0.808009	3.30581
0.348164	13.4486
0.240957	16.6768
0.492011	8.15995
0.990646	3.15426
0.130492	18.7032
0.179147	18.7976
0.74953	4.01471
1.25585	2.95634
1.36423	2.02175
0.746545	8.30925
1.13509	2.19294
0.446573	9.84941
0.567508	11.0167
0.577305	9.07169
1.49996	1.73248
0.235092	14.681
1.4624	2.16019
0.310422	12.2524
1.52949	1.90042
1.00158	4.65141
1.35528	1.30525
1.80117	1.15104
0.583535	7.85799
0.623985	7.21026
0.27947	10.801
0.634644	5.41267
0.606717	5.48364
0.292014	15.4116
0.499843	11.6192
0.804303	6.43741
0.639675	4.97824
0.120127	21.6056
0.352407	7.06069
1.08323	2.32465
0.309369	11.5116
0.488964	7.08125
0.914812	3.1318
0.510447	10.2712
0.13224	18.4802
0.61487	2.52547
1.12463	2.18636
0.1926	12.0971
1.20361	1.70679
0.303056	14.2503
0.53837	10.6725
0.476887	7.58174
1.24384	5.25202
0.16194	18.9437
1.70699	3.33135
0.35901	15.3716
0.112613	20.6413
0.552773	2.05499
1.04405	6.054
0.609459	9.75443
0.356321	11.5595
0.504087	9.91713
0.58027	9.56788
0.134694	20.3001
1.22549	2.5911
0.648737	9.57671
1.06135	2.84449
0.17373	17.8734
0.255894	13.7595
0.796807	7.60082
0.554797	7.74896
0.309147	15.8875
0.255544	13.0922
0.740364	2.25582
0.148386	18.0775
0.130786	20.5142
0.815688	6.48846
0.593208	8.13005
1.02378	6.75795
0.718099	4.67463
1.18885	5.73926
1.0164	2.84066
1.73799	1.40219
1.14101	2.25735
0.178411	16.1468
1.91604	1.88387
0.294956	14.5252
0.165579	18.364
0.725084	6.1913
0.502743	7.93349
0.874341	2.84719
0.854286	2.52246
0.313104	15.0887
1.00973	5.54208
0.60695	7.75631
1.85886	2.05336
0.710702	5.13039
0.306269	13.3372
0.130276	18.8571
0.406307	16.0304
1.20582	2.36717
1.4902	2.27572
0.193115	16.1396
1.19139	3.93623
0.521754	13.205
0.653707	9.88348
0.371758	13.209
0.49348	5.96223
0.55828	7.66083
0.882394	6.29757
0.462011	7.80656
0.360412	14.3823
0.572388	10.31
0.154288	18.5953
0.678441	8.29469
0.0923037	23.1633
0.410509	13.6075
1.43144	1.69996
0.356431	7.83311
0.277262	14.5309
0.278025	15.7064
0.761699	4.63405
0.310504	11.064
0.175018	16.1147
0.110643	19.3568
0.10878	21.5191
0.371817	13.2253
0.358657	14.4897
0.111888	20.0634
0.68838	3.97451
1.66929	2.43613
0.388297	11.4025
0.686884	7.62322
0.282678	12.7268
0.254254	15.634
0.221867	15.0278
0.163872	18.5036
0.973088	5.82989
0.533023	8.73977
0.800808	4.04254
1.44657	3.54186
1.1839	4.30556
0.51032	12.2754
1.23921	1.88811
0.509022	5.87632
0.0979992	21.7245
0.524203	10.965
0.174967	17.917
1.63147	1.36439
0.680784	6.96538
0.982239	2.7066
1.57544	3.16401
0.686195	9.3221
0.512947	5.53984
1.71337	2.03284
0.422547	9.06392
0.807422	5.65191
0.657464	3.67862
1.70019	1.16646
1.08129	4.42898
0.91898	3.52081
0.807696	4.85562
0.965311	6.49468
1.22348	3.23393
0.744951	10.2207
1.25481	3.52421
0.761749	4.18221
1.57044	3.44467
0.421499	14.4847
1.45226	1.4554
0.490186	8.17655
0.132319	20.6841
0.731863	7.19825
0.730802	4.30754
1.822	1.87447
0.107695	19.5619
0.878086	5.70942
1.83891	1.74069
0.881206	6.32443
0.280831	12.4989
0.371204	9.77922
0.840096	8.96199
0.31202	13.579
0.375203	10.3583
0.383359	12.022
1.70764	2.5837
1.3225	3.09109
0.821573	7.461
0.228855	17.0675
1.75252	2.51114
0.392624	12.8671
1.3269	2.28371
0.426319	9.09454
0.883277	6.67997
1.05111	5.78028
1.45793	2.02208
1.57452	1.32066
0.0932574	21.7659
1.07073	3.88482
0.150965	19.7688
0.66267	7.93728
0.181202	15.7754
1.39326	1.95451
1.29873	2.8999
1.44054	1.90745
1.14756	4.76966
0.72239	7.54753
0.157981	17.8081
0.707412	3.6933
0.611553	8.34729
1.24682	3.61199
1.44771	3.91347
1.39652	1.70605
0.391529	11.5131
0.704936	1.76973
1.48609	1.75654
0.693365	5.9577
1.09164	3.12082
0.785726	7.78626
1.60195	3.57581
0.572667	7.85224
0.522691	9.9123
0.280095	15.1202
0.779455	6.46632
0.558128	8.59813
0.247642	13.5053
0.334494	13.4809
0.403528	6.09269
0.0977301	19.9787
0.294715	13.3421
1.1932	2.64413
0.125101	20.0743
0.38873	9.46203
1.31535	4.23889
1.29191	2.08897
1.70993	1.12948
0.295687	15.4986
0.576079	13.8493
0.430543	11.1589
1.59979	1.79817
0.403579	12.2016
0.805811	6.83111
1.28107	4.52274
0.314127	13.1534
1.43427	4.04884
1.1412	4.21143
0.890052	6.38375
0.201779	17.0425
1.89472	2.03865
1.22517	2.10094
1.70621	2.2104
0.313436	13.791
0.106411	21.0881
0.136937	20.0188
1.05964	5.92711
0.395871	14.0645
0.946472	5.39633
0.29549	12.8566
0.822853	6.83786
0.385688	10.7544
1.07804	4.6455
0.116279	21.4047
0.196661	17.9084
0.743547	3.29283
0.489933	9.94523
0.465886	11.0632
0.280392	14.9046
0.0914564	20.6186
1.1218	2.74558
0.681854	8.6841
0.577012	7.50461
0.395661	9.70995
0.0934702	22.6807
1.57068	1.24483
0.570167	5.76343
0.321574	12.1453
0.231274	17.1497
1.26586	2.5033
0.222671	16.7627
0.583013	5.04829
1.92435	1.403
0.735008	7.1467
1.29549	2.36035
0.861226	4.59459
0.73892	5.59193
0.464462	10.9499
0.65037	5.44373
0.569111	10.2224
0.828136	6.79482
1.47115	1.69924
0.770629	10.0488
1.11548	2.29856
0.170026	20.2804
1.05659	4.609
1.30566	2.00989
0.440791	9.24427
0.339287	7.48602
0.143836	17.6684
1.3294	2.49168
0.837624	6.54292
0.459913	10.9913
0.638872	13.289
0.341052	11.5728
0.762308	2.98082
0.610664	8.17675
1.01402	5.58387
1.31197	2.44443
0.484567	8.67053
1.66641	2.57794
0.274032	7.65624
0.664113	5.68496
0.265855	16.9634
0.0940521	23.183
0.696942	6.19721
0.890822	7.29237
0.376872	12.7314
0.432037	10.121
0.647063	7.42745
1.15396	2.87621
0.755538	5.93925
0.615276	8.9235
1.69797	2.20069
0.581086	10.3993
0.929829	5.09402
1.0475	3.37457
1.45859	2.13811
0.706764	7.33456
0.119678	20.9959
0.223504	15.5788
1.05552	2.26695
0.336438	12.1422
0.427138	6.09109
1.24775	3.10051
0.375898	10.6305
0.307342	14.9816
0.213583	15.9244
0.206446	14.2346
0.961252	5.62509
0.684006	5.31032
0.245572	16.691
0.177908	17.3392
0.165408	19.1442
0.272998	11.5456
0.281045	15.1265
0.559732	10.847
0.123421	19.7595
0.296532	13.9522
0.475652	2.42203
0.328151	12.5511
0.240186	16.4015
0.508408	9.54073
0.343403	12.2071
0.197432	17.7995
1.5756	3.0271
0.713277	3.86569
1.35791	3.50992
0.757037	3.36869
0.687238	8.4001
0.30965	13.7507
0.820703	5.28408
1.45735	1.31014
0.73307	8.64108
0.181013	17.64
0.918903	6.31791
0.420662	10.318
0.561558	5.4437
0.785509	4.43164
0.583313	5.02172
0.185345	15.9346
0.240629	16.2212
1.04937	4.69588
0.318774	12.6262
0.236757	16.0951
0.112171	20.7546
0.781027	4.41605
0.320716	13.7507
0.217829	14.9365
0.276192	12.6947
0.413889	12.5667
0.545591	8.87003
1.02527	3.73599
0.690575	3.85375
0.311469	16.075
1.23624	1.96864
0.240648	14.008
0.21826	16.9343
1.74811	2.6917
0.519301	14.1899
0.100555	23.534
0.40718	10.9334
1.72734	2.43787
1.58861	3.47272
0.737542	7.49456
0.390461	12.1578
0.380126	11.1275
0.860815	5.07266
0.705094	8.12974
0.371509	13.465
1.76155	1.74087
1.1174	4.27453
0.191115	16.0036
0.128033	19.7942
1.23946	2.42906
1.02255	3.66969
0.123237	19.8055
0.412841	12.2418
1.04283	4.07222
1.09182	3.84978
0.247384	15.4995
1.08732	1.83655
1.09002	3.58477
1.20208	4.00606
0.1991	17.8208
0.847153	6.1956
0.783088	4.25083
1.53337	2.48494
0.64031	10.5029
0.232636	15.5801
0.24925	15.5732
0.373761	5.80023
1.5033	1.22798
0.759347	5.30658
0.77299	3.55065
1.71162	1.75963
0.864454	6.16553
0.85503	3.20168
0.1511	17.9252
0.22821	14.669
0.649899	5.41255
0.0952032	22.4626
0.754441	6.58074
0.706133	8.54068
0.261882	15.5969
0.433785	11.8992
0.248147	16.2939
0.47479	9.22575
0.262312	14.4286
0.185336	17.7448
1.68785	1.89258
0.843352	4.69801
0.423951	11.7624
0.123084	19.2915
0.212931	17.8728
1.41547	2.7601
0.66591	9.00245
0.155269	18.7351
1.3259	2.83831
0.854575	5.39445
0.150314	19.0635
0.350834	9.27634
0.856672	7.1833
0.467547	10.3766
0.693211	4.33896
1.73677	1.15155
0.0905999	23.1431
1.35296	3.09241
1.16173	4.0198
1.50624	2.97596
0.923333	5.69805
1.57548	3.3266
0.286011	12.4938
0.159741	18.1517
0.357597	10.4428
0.488325	7.76081
0.398977	14.3646
0.171187	18.3025
0.14277	22.3565
1.02043	3.74241
0.696587	10.3624
0.523117	16.0257
0.437034	11.7301
0.212961	14.9702
0.932466	4.70072
0.735756	5.02052
0.51086	7.79018
0.227642	18.3114
1.39149	2.15561
0.255454	16.6236
1.11379	4.69623
0.19381	16.7215
0.223537	15.6058
0.668427	5.54787
0.823129	6.79804
0.256927	15.6364
0.636331	11.132
1.04811	5.95817
0.363596	7.40079
0.256191	15.5124
1.25286	2.22507
0.447657	13.7854
0.183003	18.8717
0.579733	8.20818
0.541452	7.57682
0.192041	16.8655
0.282539	16.0555
0.417588	9.44319
0.0984065	22.2211
0.729454	6.14513
0.469783	12.3218
1.62527	1.55836
0.97725	4.94981
1.03745	3.39604
0.119232	18.7736
0.505143	6.95674
1.51795	2.00446
0.218683	16.5352
0.438903	10.1171
0.616418	8.69853
1.71946	2.96714
0.185778	18.3811
0.193491	13.9524
0.280104	12.0138
0.295037	11.3656
0.0948915	22.3686
0.218473	16.8255
0.834593	3.91945
1.39668	1.26633
0.313637	14.3215
0.744036	4.45229
0.43503	11.1858
1.12921	3.05116
0.313802	12.1894
1.29051	2.6891
0.42405	12.4426
0.231643	15.5363
0.272498	14.1726
1.16094	3.69488
1.80046	1.1018
0.422533	10.436
0.639809	8.71836
0.464611	12.5198
0.444623	11.8502
0.507832	12.3489
0.208232	17.5656
1.69892	1.00501
0.469766	7.4903
0.664185	10.2439
0.396961	9.78796
0.874248	5.08549
1.55902	6.03753
0.956052	5.73624
0.605921	7.46334
0.492936	11.5717
0.30238	12.7007
0.826975	6.71187
0.140112	19.7923
0.823218	6.03469
0.362717	12.6388
0.526008	8.98027
0.194912	16.0311
0.0989267	22.5369
0.418033	8.87823
0.381085	12.3455
0.402066	10.439
0.208313	15.5758
0.694586	5.05196
1.2037	4.87387
0.551023	7.47041
1.23713	2.75588
0.980457	4.36605
1.30083	2.34228
0.20678	18.0549
0.189143	20.1875
1.66652	1.6659
0.493635	7.38092
0.494272	11.8034
0.248576	15.8518
0.525679	5.84591
0.566048	8.30342
0.562459	8.61403
0.658277	9.03991
0.461864	11.6037
1.38162	1.97363
0.692067	6.98241
1.51665	2.47234
0.852669	4.32441
0.790414	3.60774
1.91755	0.651746
0.149633	18.4976
0.634688	7.64729
0.605443	5.81564
0.658288	7.74367
0.183121	16.7168
0.821891	5.37164
1.20234	4.37546
0.580251	16.2817
0.239321	13.6063
0.375357	15.0306
0.220296	12.4766
1.94273	0.80843
0.5526	10.4433
0.320083	10.481
0.438583	10.2049
0.562217	6.19928
0.449931	9.08718
1.14217	2.21123
1.68004	1.16994
0.757763	6.15109
0.0967748	21.8025
1.54841	1.95281
1.32318	2.34457
0.318047	12.9604
0.685832	4.62411
0.19781	16.765
0.260773	14.5717
0.111719	22.1661
0.0982188	19.6179
0.306499	14.9404
0.859048	6.47651
0.386515	10.7187
0.853613	8.2532
0.912417	5.34293
1.48625	3.05716
0.276111	14.0556
0.517744	7.63678
0.551106	7.02541
0.0914355	22.2699
0.613822	6.6175
0.800419	5.07293
0.0919959	23.1393
0.242298	15.341
1.59074	1.60652
0.0909775	21.513
0.650011	4.97019
0.57165	12.1835
1.16603	2.78177
0.24705	16.2218
0.321926	12.6525
0.361574	9.73687
1.14113	1.76128
0.947714	2.5833
0.16663	16.7457
0.451762	8.415
0.857509	8.70552
0.396302	9.81901
0.408245	10.8182
1.70356	1.01063
0.922343	3.67841
0.931963	5.62107
0.977227	3.84939
1.3659	3.21409
0.179965	16.8999
0.302121	12.2803
1.2492	2.16939
0.730484	5.77771
1.29147	3.8732
0.327724	10.3468
0.355204	12.9933
0.477073	10.4579
0.602356	5.41248
0.258721	15.027
0.361535	13.619
0.811581	4.89393
0.283918	13.3085
1.26954	3.41921
1.34782	2.71456
0.707135	4.80121
1.15899	1.8891
0.623791	9.52226
0.627495	9.3331
0.189511	16.3088
0.448215	10.1168
0.53163	9.97535
0.118392	19.8157
0.550912	4.93133
0.475101	11.9723
0.320949	11.9702
1.16228	4.51838
0.20974	17.6552
0.465648	9.57509
1.63391	2.88353
0.392295	11.6664
0.528471	10.6824
0.552688	7.76636
1.24979	4.04419
0.109288	21.141
0.824367	5.16309
0.700992	5.12329
1.34639	4.4021
1.77437	0.610618
0.134618	20.6717
0.433003	10.0509
0.195329	12.7588
0.926355	5.31744
0.182027	17.51
0.430937	10.6376
0.34177	15.2817
0.282425	11.824
0.31649	10.4207
1.19255	3.44949
0.38398	9.12766
0.209098	17.9898
1.39042	1.58965
0.624247	9.2198
0.373914	11.4784
0.408681	9.40877
1.58354	3.11064
0.378918	9.86195
1.37797	6.05541
0.659359	8.17793
0.552708	7.57816
1.10572	2.25431
0.108442	21.898
0.243448	15.8205
1.16073	4.06337
1.33927	2.09752
0.201356	15.7192
0.528599	7.45227
1.3963	1.73499
1.34953	1.73621
0.563888	10.4831
1.19724	3.92344
1.1036	2.05886
0.258063	12.8676
0.335589	10.3187
0.307748	14
1.72848	3.20663
0.275827	15.3968
0.922867	4.4169
1.39998	5.13854
0.463329	8.52392
0.3828	12.3338
1.10542	2.03986
0.561928	7.61644
0.599871	8.38675
0.204055	17.2354
0.689829	7.89705
0.4676	9.47336
0.511149	9.37164
0.915185	3.98531
0.417662	10.019
0.164237	17.9258
0.754736	5.90121
0.681131	6.03994
0.4268	9.98552
0.92178	3.53468
0.515422	8.42268
0.843843	5.17001
0.555697	7.33053
0.910025	2.4446
0.123645	20.4251
0.979426	2.54105
1.0718	6.06211
0.476245	7.88759
0.516777	10.1183
0.101638	21.2094
0.329104	14.7597
0.120019	21.2181
0.198472	15.3653
1.79916	1.63704
0.853825	5.05021
0.562612	9.27221
1.39552	2.79099
1.21284	3.03322
0.379791	13.6348
0.975933	5.84705
1.4913	1.86535
0.113773	20.7815
1.01061	4.66096
0.232601	15.9104
1.08503	3.18684
0.105421	21.9336
0.990993	3.76866
1.50327	1.43222
1.68348	0.877797
0.361474	12.7939
1.23892	4.71837
0.0915081	22.9274
0.862771	4.09002
1.31494	2.75864
0.874244	4.59434
0.332561	14.672
0.558058	7.87318
0.907591	6.87854
1.21651	2.66037
0.742923	4.30414
0.133494	20.4608
1.5801	1.45739
1.18632	2.91836
1.67727	1.32703
0.356066	15.1761
0.15955	16.7682
0.645157	5.32499
1.10413	5.65755
0.328212	12.7659
1.85469	1.55168
0.689955	11.5905
0.191601	15.616
0.93091	3.5094
1.29294	2.81572
0.279787	12.8863
0.920164	4.98075
0.286788	11.074
1.39461	2.98109
0.162103	22.1916
0.202837	17.2948
1.22782	3.50488
0.378972	12.1379
1.66811	1.818
0.371171	15.0195
0.766929	5.00724
1.20136	3.74079
1.58959	2.33115
0.524414	8.71991
1.6607	1.76169
0.346104	12.0047
0.127945	20.7443
0.437675	8.28952
1.77908	1.06696
0.611295	7.66635
0.112703	21.5764
1.6595	2.02753
0.197683	17.1003
0.155187	17.9322
1.8117	1.32346
0.141086	19.2457
0.57216	10.5951
0.750948	8.23984
0.332028	14.9494
0.27746	14.6594
1.49298	1.70575
1.13507	2.026
0.128039	20.7577
1.07153	4.65321
0.522296	8.39622
0.146104	18.41
0.190426	16.3467
1.40925	1.60704
0.259118	11.9183
0.251017	16.5211
1.00928	3.11993
0.692701	4.27013
0.480801	5.62668
0.590361	8.21231
0.234288	15.5143
1.81498	2.64536
0.465228	12.8809
0.989964	4.71558
0.688653	10.0344
1.32972	4.20236
0.383119	7.82972
0.542223	10.5772
0.176216	17.1029
1.86953	1.88955
0.162907	20.7954
1.43814	1.633
0.370734	13.6004
1.98261	1.7117
1.60971	2.0738
0.640097	6.81683
0.601687	6.5275
0.483977	10.6944
0.464138	10.4162
0.730368	3.38663
0.285263	13.7991
0.517282	6.99404
0.89873	3.20799
0.335231	11.7847
0.943972	3.75456
0.0938998	22.7609
1.19157	2.30976
1.64101	1.89213
1.05135	4.16813
0.233843	14.6369
0.685426	12.5387
0.845373	7.36303
0.828165	5.38341
1.89608	1.12849
0.526461	7.45289
1.06789	5.3411
1.85587	1.88253
0.505381	9.5093
0.921794	5.10918
0.480605	8.76947
1.49765	1.59364
0.314765	15.2962
0.197141	16.0388
1.27804	2.56819
0.45923	5.88466
0.68224	7.58141
0.422184	7.45319
0.572746	8.98328
0.33314	10.891
1.53168	4.11777
0.124693	20.2963
1.91699	1.98035
0.129201	19.7276
1.03578	3.73446
0.567736	15.6203
1.31572	2.28916
0.864898	3.84061
1.08086	3.88064
0.0958667	22.0572
0.552643	6.99456
0.509097	11.6236
0.432512	13.8027
0.228933	14.7253
1.79885	0.998381
0.932338	3.68411
0.141641	16.4215
0.161413	21.4102
0.188153	16.0116
0.600565	9.2554
1.65174	0.953531
0.905215	3.44433
0.318585	11.7706
1.23346	3.14942
1.35821	1.94534
0.787019	4.45459
0.170338	20.9178
0.35475	10.7098
1.26756	2.08951
0.527736	7.63035
0.433406	11.8741
0.122541	23.1047
0.275861	12.6308
0.301278	15.1491
0.214077	16.2101
0.651259	5.24856
0.479184	6.7929
0.472762	10.4963
0.426797	11.8945
0.944681	2.98697
0.304809	15.0787
0.881914	5.07023
0.164977	17.715
1.12383	4.0147
0.203902	15.8104
0.113664	21.2716
0.245986	14.4911
0.298659	14.1888
0.498448	12.0522
0.835845	4.4333
1.70427	1.53986
0.688573	5.10616
0.646507	6.4265
0.784279	6.74799
0.935488	3.39449
1.08861	4.23686
1.14281	2.92519
0.115242	20.6938
0.66376	9.0655
1.5992	0.915115
0.214281	16.5986
0.232148	15.9707
0.172534	20.1299
1.33263	3.12114
0.136167	20.0978
0.554676	5.84225
0.976723	2.89311
0.111522	22.28
0.507902	10.1159
0.173148	17.4549
1.1788	4.40551
1.06208	4.31625
0.785808	3.94344

## Sheet: Fig. 4l
SONIC device (all islets 150 um diameter)
Distance to device surface (mm)	Average islet pO2 (mmHg)
0.210285	16.2127
0.207815	17.0404
0.306621	11.0241
0.301458	13.4667
0.745076	15.538
0.433178	12.4083
0.0947026	22.572
0.114253	20.5349
0.47425	16.8699
0.188235	16.8638
1.97642	14.1298
0.296706	17.5036
0.719402	10.0866
2.04696	14.8077
0.31316	18.1607
0.315515	13.4708
0.559979	10.5391
0.110276	20.7279
0.419504	16.6489
0.197017	19.4748
0.269772	9.90235
0.179968	18.9833
0.458942	14.307
0.146658	19.7325
0.212423	19.6896
0.190312	20.0032
0.312256	16.1517
0.203138	17.4055
0.182559	18.9182
0.325122	14.0302
0.25191	18.3878
0.607065	17.2355
0.193429	17.1206
0.16334	10.3977
0.144053	21.0505
0.303335	19.1182
0.155042	19.283
0.160537	19.7901
0.28926	18.9075
0.242804	18.6273
0.826108	11.762
0.890495	17.813
0.262372	16.1449
0.235329	18.8066
0.548671	9.16415
0.420092	18.4867
1.50081	20.0872
0.377792	16.9287
0.447867	18.6157
0.204969	18.1617
0.179062	19.6207
0.819872	14.1727
0.423767	15.8241
0.54478	14.5839
0.874981	16.7087
0.567722	16.1408
0.112785	23.2652
0.337037	10.5036
0.357397	16.6237
0.118371	19.727
0.176576	19.4919
0.564412	15.607
1.79014	16.4274
0.152524	20.6501
0.314842	15.768
0.566007	13.7703
0.20733	13.2879
0.11177	20.8845
0.214277	15.4917
0.0939799	23.4918
0.720557	15.583
0.459485	14.5669
0.0949027	23.3074
0.42519	17.5599
0.198834	20.7492
0.517601	15.5131
0.232518	15
0.11547	21.2592
0.218936	17.7058
0.122999	19.4965
1.74096	15.1576
0.464268	9.93138
0.127508	21.4895
0.232208	18.0492
0.408065	15.0528
0.310713	15.8644
0.359499	15.6147
0.114921	22.7231
0.143828	20.9563
0.663997	14.7829
0.174218	17.7271
0.114141	22.0665
0.114526	21.7047
1.57568	15.9863
1.36502	13.3855
0.497982	10.6848
0.506362	18.4587
0.611318	9.86652
0.288226	16.8398
0.439281	15.1736
0.241943	18.6535
0.185951	18.4235
0.179079	18.5015
0.453473	14.7303
0.391085	17.337
0.180965	19.5127
0.299345	18.2593
0.177064	19.1772
0.234268	18.8988
0.167864	16.0647
0.334083	17.3444
0.190492	17.6665
0.439852	15.2712
0.174901	19.4269
0.171842	20.372
0.141144	19.8354
0.756637	13.6699
0.589807	13.2718
0.598973	16.9773
0.293477	16.4776
0.791757	11.1335
1.45448	16.3482
0.254174	17.5358
0.402494	17.2846
0.6307	16.8572
0.534958	14.4633
0.440406	13.4742
0.174966	19.1029
0.145244	19.6591
0.306052	17.0909
0.450425	17.0851
0.14197	21.3312
0.156234	21.5328
0.528017	11.8642
0.446878	14.8923
0.885709	14.6218
0.554261	12.8767
0.238357	17.9541
0.995064	13.6237
0.114482	19.5123
0.0936532	21.6131
0.14273	18.1898
0.418154	14.2114
0.679813	15.9403
0.276755	16.8156
0.520153	10.6938
1.50602	13.6907
0.682397	18.3656
0.553294	16.5386
0.727176	14.3668
0.786899	16.2618
1.87449	14.7208
0.104836	21.7208
0.264368	17.6611
1.92045	17.2157
0.694324	16.8489
0.245393	11.3515
0.617629	14.8872
0.607884	9.68999
0.325925	11.649
0.484133	13.3616
0.113012	22.0182
0.761587	15.5572
0.3846	12.6738
0.40491	16.9058
0.311498	17.4507
1.94188	16.4763
0.110536	22.524
1.7366	16.6244
0.469069	12.4139
0.16152	20.3689
0.268606	14.8144
0.130049	21.0409
0.22931	14.678
1.6618	15.3164
0.552008	11.4027
1.72997	18.3521
0.412479	16.4906
0.58213	16.3102
0.15539	20.3092
0.357766	16.6769
0.889451	17.9055
0.25265	17.3563
1.63791	15.7044
0.18601	17.7781
0.263686	19.8268
0.254314	15.3351
0.601023	19.4335
0.149049	19.5217
0.73894	16.7623
0.161083	20.6943
0.229519	16.104
0.445282	9.24192
0.104712	21.0755
1.32346	18.4034
0.191564	15.359
0.114023	19.1891
0.148887	19.5548
0.136258	20.7231
0.370495	10.3599
0.194792	19.2151
0.10782	22.2839
1.82205	19.7487
0.663758	12.154
0.530286	17.7515
0.293208	8.4565
0.246988	16.4805
0.498943	15.523
0.233849	20.2859
0.558325	16.2752
1.33293	15.4701
0.526448	12.2561
0.610775	15.5919
0.400939	13.4936
0.101762	18.3796
0.74111	12.8964
0.512888	9.81147
0.43041	13.5395
0.922987	13.7891
0.314693	13.2183
0.274884	18.1892
0.222463	16.1477
0.444722	14.7597
0.167122	14.8176
0.347461	19.7599
0.166992	17.1942
0.142336	19.1693
0.599841	12.5062
0.205368	15.5229
0.586013	15.4188
0.132742	18.6767
0.863796	15.0366
0.100383	23.0554
0.486021	15.4987
0.332945	17.6194
0.420002	12.1903
0.235487	18.0542
1.77051	16.595
0.240749	16.6832
0.432568	15.4028
0.429947	16.6904
0.15314	20.0047
0.513529	8.75399
0.128284	18.847
0.228793	13.3212
0.699509	14.0917
0.127686	17.5107
0.527386	6.16753
0.430786	17.3992
0.473561	17.1537
0.26426	7.8054
0.43394	13.765
0.740278	18.4901
1.87509	17.5759
0.115818	22.2152
0.6165	14.7707
1.29716	16.8536
0.780559	16.3131
0.153171	16.5613
0.22862	17.3694
0.155788	19.6689
0.12782	19.3461
0.150984	18.137
0.295689	17.7998
0.685267	14.7525
1.39019	17.0619
0.243443	17.6311
0.139918	20.8192
0.540462	15.6028
0.338235	17.7847
0.753641	13.3251
0.161089	18.5224
0.233309	18.2397
0.371918	14.1985
0.121518	17.7015
0.425294	11.9165
0.328985	17.2865
0.32012	16.7428
0.327261	18.443
0.33314	15.0915
0.170901	17.1137
0.1936	20.0723
0.111916	21.6296
0.974722	18.5199
0.138453	20.5932
0.147783	19.8349
0.594288	10.3601
0.432611	15.3096
0.098838	21.9835
0.197134	18.9147
0.764231	15.8288
0.151172	18.2114
0.619459	19.9381
0.271166	16.695
0.250415	18.4053
1.77526	16.9401
0.0996317	22.3754
0.869916	12.4672
1.74797	18.8185
0.348057	15.4744
0.141847	21.4152
0.749533	11.5107
0.210097	17.5725
0.577338	14.3611
0.177089	17.8165
1.21311	16.7719
0.335467	10.06
0.141857	19.1979
0.388498	13.5211
0.099754	22.3318
0.365878	16.8008
0.591919	9.11738
0.313262	12.0913
0.436431	15.2568
0.251656	17.9398
0.958075	14.4093
0.557465	13.0685
0.783083	16.3257
0.541095	12.5294
0.48001	13.6948
0.0977873	22.8229
0.219143	16.8071
0.11094	21.6476
1.71958	15.6967
0.138142	18.9972
0.144457	18.7651
0.0961929	22.5832
0.247873	16.7668
0.375702	18.5203
0.637259	14.1174
0.27757	11.166
0.326957	16.2515
0.202154	17.0239
0.375049	16.3629
0.26463	17.1083
0.876716	15.1013
0.224044	17.5065
0.65096	15.4546
0.339255	15.2461
0.603111	15.0971
0.264971	14.8668
0.478561	11.3919
0.73037	18.2084
0.253622	17.3597
0.403709	16.5322
0.334005	15.0756
0.462314	18.5464
0.623088	13.9436
0.488116	13.0402
0.370372	15.9919
0.189593	18.9685
0.62849	14.9123
0.528265	14.1398
0.345792	14.586
0.200154	19.8402
0.500955	14.5918
0.399607	17.1548
0.538856	11.3852
0.706131	16.2738
0.775334	14.776
1.54796	18.623
1.55557	17.9455
0.401662	11.2692
1.18966	17.4951
0.191041	13.7899
0.130245	21.0109
0.999831	13.8752
0.101686	22.4572
0.30701	17.2747
0.238024	19.551
0.209895	19.9262
0.348483	16.3507
0.102984	20.7788
0.287066	16.9252
0.471566	15.9171
0.827541	13.4354
0.116595	22.3283
1.25666	17.4605
1.84387	15.5267
0.613787	14.2139
0.832998	16.1022
1.85373	15.0812
0.713017	15.9373
0.142113	18.3789
0.187336	19.543
1.24945	15.7465
0.148166	21.0121
0.747127	14.6015
0.484749	13.9748
0.408544	14.8149
0.507532	11.2617
0.435225	15.4687
0.451605	13.2241
0.121911	21.8806
0.163209	20.1872
0.226643	18.4489
0.276325	17.3209
0.682007	18.0857
0.162324	20.2056
1.93595	13.8381
0.203385	14.9495
0.679404	14.2496
0.198793	19.3685
0.29335	16.1932
0.441488	14.4018
0.192755	14.6378
0.479279	18.0553
1.83159	15.7437
0.182149	21.4188
0.691781	13.4544
0.26855	19.4736
0.327944	12.9369
0.778191	14.9723
0.549059	8.44732
0.304617	17.0774
0.15027	19.5285
0.313021	15.7019
0.308641	18.0025
0.368632	12.4314
0.282963	17.4328
0.153117	18.4316
0.171119	19.2076
0.335003	13.9371
0.197431	17.1492
0.569438	16.8176
0.528539	13.5653
0.253791	12.8
0.706524	14.8931
0.0949777	22.3291
0.250419	17.891
0.555059	9.45734
0.218206	17.9034
0.22157	19.0674
0.133048	21.1113
0.239245	18.1131
0.669915	17.0058
0.298102	14.9726
0.366139	13.1945
1.43173	19.0367
0.11024	20.8669
0.149348	19.8222
1.06579	14.8115
0.565334	13.5509
0.286527	19.0133
0.540304	8.4995
0.101202	20.982
0.873569	15.4638
0.879408	19.4132
0.357634	14.0669
0.0993524	23.1199
0.356102	15.9506
0.23919	16.3475
0.66871	15.5096
0.187268	17.4468
0.136548	19.0279
0.12248	22.3683
0.239838	15.0049
0.41849	15.4686
0.499912	14.7117
0.148738	20.8303
0.106992	21.8655
1.01889	13.7492
0.414407	17.2032
0.247503	18.1788
0.205985	14.236
0.516201	12.1294
0.178879	19.7487
0.319358	12.8278
0.613212	13.633
0.518735	10.1181
0.167376	21.3727
0.901671	13.6813
0.634386	16.323
0.143391	20.1916
0.305214	14.5097
0.202209	16.1576
0.242121	13.3663
0.210604	11.6742
0.218674	18.6903
0.583882	9.678
0.261741	15.7702
0.128858	22.3932
0.621183	14.158
0.113174	22.0014
0.22979	14.5851
0.546869	16.2368
0.447451	11.1441
0.485211	8.04584
0.429059	18.9463
0.68297	14.0726
0.501343	14.619
0.168084	19.4168
0.276842	18.0638
0.357655	15.9203
0.159261	20.1879
0.774089	15.8871
0.575319	12.5497
0.935122	12.6146
0.277664	16.3915
0.101471	22.3261
1.37652	13.9807
0.189766	18.4398
0.341955	17.5213
0.159449	18.9715
0.228785	18.6868
0.155036	21.375
0.865169	14.6385
0.239243	13.2858
0.789616	14.863
0.412882	15.2102
0.936688	15.4596
0.163819	16.2349
0.171635	15.2714
0.219181	18.3583
0.612681	15.5722
0.120798	21.8733
0.188427	20.8932
0.14156	18.3726
0.762134	15.1167
0.247158	16.5847
0.88106	18.5282
0.655478	14.2523
0.209892	17.8532
0.515526	13.6669
0.300795	16.1266
0.194948	18.9251
0.150945	18.262
0.178288	19.1404
0.49979	18.2371
0.428557	15.8625
0.553651	12.8301
0.555378	16.0457
1.90116	17.149
0.371283	15.3753
0.323238	17.4106
0.171386	19.1988
0.22937	18.8612
0.401702	16.6553
0.108623	23.2259
0.395554	17.469
0.699938	13.5336
0.33821	14.4689
0.353378	16.7399
0.28324	16.8671
0.141735	21.2149
0.819434	14.0975
1.10594	15.3165
0.158409	14.9935
0.556079	14.1654
0.150371	19.7253
0.235823	17.9299
0.121157	21.0206
0.795167	11.0432
0.478241	12.3528
0.199701	18.6472
0.529578	12.4704
0.728621	15.0489
0.924753	14.6938
0.680136	15.3241
0.391076	17.2831
1.98201	16.2003
0.414337	9.67443
0.810091	17.4854
0.670302	17.1927
0.11871	22.7755
1.40433	14.2263
0.31704	17.3904
0.241006	15.918
0.179676	20.5788
0.690418	14.2752
0.483705	18.7818
0.19179	16.8836
0.864885	17.3838
0.624839	15.8164
0.39929	9.41556
0.737793	16.5223
0.509644	13.8229
0.0930394	23.0686
0.472314	12.4594
0.519639	17.0831
0.249473	17.9937
0.590018	15.0492
1.21429	16.3101
0.296829	11.3098
0.488817	11.8893
0.201236	17.5607
0.64084	15.9313
0.851865	16.5405
0.801927	14.1609
0.629952	15.5648
0.419275	12.9444
0.145544	19.2143
0.484821	14.8905
0.36502	17.258
2.03754	15.8139
0.330466	18.8896
0.41751	16.7814
0.143853	20.137
0.15356	18.4811
2.01248	15.1621
0.12404	21.6027
0.295487	12.586
0.13625	20.8148
0.139384	14.8412
0.253199	17.2094
0.703718	14.6638
0.141361	20.3582
0.119837	21.5371
0.824975	16.009
0.82233	20.2578
0.547896	14.0644
0.114839	17.2415
0.251726	17.1875
0.112261	21.3263
0.150697	17.5965
0.827845	16.0856
0.0946587	23.5703
0.116377	21.718
0.998354	15.9319
0.110216	22.5872
0.512948	14.3269
0.720879	14.9026
0.218853	17.6199
1.70416	15.8691
0.115558	23.2355
0.1625	17.7458
0.472128	12.7111
0.168844	19.4548
0.785745	15.2751
1.45017	15.9013
0.408348	14.3338
0.250822	16.5426
0.355574	13.9249
0.314319	17.5928
0.224563	19.737
0.1432	20.6255
0.394116	15.728
1.51933	16.5159
0.105685	22.6369
0.235895	14.2708
0.334645	16.1875
1.68178	18.0927
0.528328	14.0669
0.518058	18.2298
0.161452	19.2822
0.350103	12.5627
0.147851	20.6412
0.815859	12.6326
0.40246	17.2045
0.270313	19.3567
0.115093	22.791
0.761172	16.9174
0.20854	18.7956
0.630975	18.6863
0.385531	15.2574
0.864099	18.5178
0.442903	16.7203
0.236845	17.8522
0.286318	18.042
0.146241	19.9214
0.725508	15.2501
1.28344	16.3327
0.815006	15.2827
0.500364	19.0565
0.271173	11.3057
0.157364	20.3593
0.734974	17.0316
0.316426	17.9819
0.567839	13.2474
0.185417	18.5662
0.183613	16.9033
0.540358	15.649
0.463704	13.2593
0.120956	20.7559
0.23612	18.6488
0.43175	13.346
0.34734	17.2122
0.443987	10.7783
0.418478	15.6119
0.249414	20.1929
0.126844	21.5029
0.176151	12.9184
1.15183	19.8695
0.224654	13.9899
0.484087	15.9679
0.263067	14.8034
0.200292	19.5189
1.50045	17.3664
0.483757	16.0673
0.173222	15.5964
0.109337	22.0157
0.187865	17.2166
0.210413	18.7147
0.202141	14.5984
0.385767	14.9937
0.702204	13.5981
1.11211	14.8213
0.259632	20.1017
0.594112	13.1586
1.96946	13.9802
0.429839	13.1555
0.438224	17.8892
0.12099	21.7166
0.182284	15.8336
0.112012	23.4826
0.137872	21.5286
0.453417	16.0594
1.98686	16.49
0.131071	20.5052
0.69673	17.0347
0.161443	16.89
0.215362	17.6206
0.673977	15.5534
0.298526	18.9441
0.162825	20.0907
0.209496	19.3222
0.567785	18.2724
0.224313	15.1332
0.148986	20.7348
0.402116	11.7059
0.158531	21.1712
1.44394	16.1309
0.333052	15.9538
0.289975	19.0884
0.428336	16.6793
0.20564	14.6965
1.21275	16.9524
0.119464	19.4003
0.179365	18.9189
0.45408	16.9879
0.512295	13.5687
0.178337	14.9302
0.187006	16.6775
0.676732	13.9393
0.260658	17.4701
0.949486	14.6487
0.299124	15.6894
0.208596	19.2526
0.599562	16.2907
0.369199	9.36663
0.108274	18.4138
0.282881	18.0288
0.730508	18.4502
0.10801	21.1188
0.457697	14.3104
1.54236	15.2294
0.562866	8.93325
0.399611	16.661
1.13313	15.7979
0.139735	20.9392
0.0988815	23.0449
0.161183	19.7403
0.253171	16.0895
0.300782	17.6216
0.319218	15.277
0.562108	14.766
1.12762	15.9103
0.137188	17.2013
0.259896	18.3358
0.101142	21.5602
0.246206	18.9716
0.694481	15.9458
0.221194	15.0996
0.269401	14.3144
0.129448	21.2951
0.145592	18.4205
0.670635	13.1827
0.303488	14.3702
0.66482	14.3711
0.657014	10.8363
1.91928	17.6689
1.51955	12.3864
1.49664	16.2698
0.419429	10.6615
0.190593	20.594
0.644542	16.7855
0.169001	19.3957
0.128914	18.5621
0.12995	21.6742
0.313091	18.3549
1.3593	18.4796
0.649182	13.6988
0.137263	21.6105
0.0923425	23.1951
0.628628	13.0288
0.250655	18.8087
0.221749	18.1999
1.87326	17.3098
1.71034	17.7309
1.52081	16.8978
0.266225	15.0292
1.33138	15.7448
0.200477	19.4374
0.496742	15.8069
0.110267	21.2188
0.349421	12.6633
0.298374	16.1256
0.21585	15.272
0.145343	18.9271
0.22983	18.3703
1.49563	18.4366
0.655757	15.4294
0.447734	15.5577
0.269561	17.9315
0.800815	14.295
0.589732	15.3939
0.145094	19.8764
0.123241	22.2633
0.225122	18.4446
0.758529	18.3923
0.154457	20.0079
0.157787	21.1018
0.153822	19.8815
0.137581	21.4174
0.134388	19.604
0.421621	17.8308
0.116332	22.1818
0.227987	18.5861
0.718389	14.2405
0.14839	21.016
0.173165	13.5309
0.103093	23.122
0.651515	10.4675
0.237978	17.1865
0.191417	15.9416
1.32392	15.8826
0.458987	14.8616
0.455447	15.5684
0.140337	21.0092
0.827016	16.895
0.668443	11.7559
0.648894	15.9124
0.529826	14.8234
1.37124	19.1914
0.456538	10.4761
0.328692	13.8734
0.176705	18.4404
0.991093	15.6894
0.589125	12.865
1.65894	14.2484
0.115189	23.0029
0.262567	14.6442
0.107748	22.1816
2.02454	15.5858
0.361651	13.8129
0.487063	5.23931
0.309954	12.6018
0.142942	19.9741
0.1783	16.5929
0.170788	20.0304
0.211317	14.8708
0.939853	15.443
0.635439	14.716
0.146377	18.0435
0.159738	21.1584
0.434367	16.64
0.106429	22.528
0.265837	19.149
0.177953	16.8614
0.199079	17.5124
1.57938	17.829
0.626039	16.2595
0.228268	14.8425
0.217913	19.6942
0.360272	16.8554
0.160222	20.6614
0.463646	15.5896
0.338904	11.13
0.903515	18.8276
0.580669	13.8251
0.164341	19.8069
0.679165	16.3871
0.294569	10.9034
0.301633	15.4863
0.175177	20.2126
0.514945	16.885
0.567195	16.6926
0.546268	16.9478
0.42093	18.5378
0.853447	17.3371
0.39007	15.9796
1.12072	14.8875
0.505017	19.8831
0.0999639	18.8888
0.314854	17.292
0.0912276	23.6669
0.173405	16.6241
0.291046	17.9345
0.156471	20.3844
0.537067	12.984
0.290866	17.8681
0.221971	20.7304
0.506807	12.6309
0.41841	15.6501
0.267372	17.7392
0.151782	20.5779
0.455199	15.8184
0.371271	9.18744
0.35164	17.3345
0.281089	15.8237
0.69809	14.7554
0.118227	22.7542
0.369544	10.9972
0.196899	19.4264
0.603575	19.9021
0.434462	16.6771
0.0967473	22.2983
0.372051	16.597
0.217558	17.9279
0.260873	17.6006
0.600506	8.86142
0.221996	18.8442
1.18464	15.9573
0.564585	14.2943
1.10486	14.9097
0.298665	15.7617
0.115457	22.5353
0.44125	13.8471
0.861211	12.0991
0.241957	18.1254
0.599473	17.0441
0.115148	22.3755
0.192871	14.1988
0.278671	11.4654
0.256125	14.435
0.517421	16.6137
0.539193	19.3238
0.425877	6.75805
0.371224	17.3154
1.66475	17.3849
1.90506	17.2318
1.17885	19.9201
0.126477	22.3171
0.127232	19.9296
1.95946	16.2601
0.679059	17.9962
0.259971	14.1953
0.121854	21.6867
0.37416	13.7181
0.808637	15.6606
0.934223	14.7789
0.499958	16.359
0.89386	18.4066
0.274199	15.4597
1.1338	16.58
0.657166	17.5507
0.434615	16.592
0.717522	17.3895
0.769293	17.3485
0.292368	18.9642
0.163749	19.8423
0.398271	10.6678
0.229623	14.9207
0.51778	18.4799
1.40293	15.9734
0.569495	16.0496
0.134225	21.1063
0.568534	15.5164
0.236676	16.8337
0.384771	16.1873
0.187622	17.8839
0.15881	20.3871
0.223656	18.5048
0.138274	17.448
0.224864	15.3654
0.491682	15.7239
1.85495	19.4928
0.0987187	23.0436
0.244366	9.68746
0.264837	16.4538
0.174763	19.2437
0.407874	16.1416
0.310571	16.0493
0.323003	18.0175
0.174086	19.0732
0.137429	20.4136
0.806766	13.9141
0.645353	14.9665
0.343209	16.6097
0.169165	18.0507
0.229813	16.6397
0.157348	19.9733
0.71813	14.9263
0.122468	21.8168
0.234261	18.431
0.60275	17.1367
0.664101	15.1033
0.230902	17.0489
0.140343	21.3717
0.324908	16.3445
0.732586	15.5658
0.169972	21.5237
0.103865	18.946
0.297418	18.1621
0.32679	19.628
0.201714	19.0483
0.125566	20.3494
0.178801	20.129
0.217775	11.1262
0.140651	21.1333
0.223143	19.5617
0.469293	12.1222
0.643826	16.7511
0.3019	15.3485
1.60434	19.0226
0.495637	16.5235
0.261066	8.78082
0.469312	15.6949
0.312223	15.8223
0.444642	15.7473
0.464431	15.1578
0.236092	16.2797
0.331877	17.3434
0.147237	20.8843
0.598836	17.8601
0.131632	20.2274
0.547998	15.9932
0.952373	17.5321
2.04915	14.4264
0.362735	14.7239
0.110015	22.7934
1.86146	17.4175
0.438023	14.053
1.32262	10.4687
0.236153	19.9862
0.440753	15.8683
0.602769	14.9409
0.362504	13.7246
0.102271	22.8575
0.103315	19.4678
0.171946	17.4022
0.125429	21.7999
0.255943	18.0004
0.704306	13.4726
0.0981623	22.9425
0.145238	20.2756
0.552103	14.2461
0.224809	18.2949
0.108101	22.5626
0.272119	14.7815
0.883456	15.964
0.468886	16.1615
0.794635	12.5681
0.0933745	22.0242
0.149561	20.6121
0.16774	18.2694
0.11675	22.1728
0.318679	17.4595
0.292085	11.6735
0.398382	15.9354
0.155606	18.0677
0.196697	17.8536
0.348517	18.1812
0.660367	16.8971
1.3701	16.2423
0.567505	13.7695
0.170961	19.5911
0.244022	13.562
0.540005	9.26559
0.282464	18.7638
0.174393	19.6625
0.246788	16.4624
0.203598	16.4137
1.4207	12.1681
0.10098	22.4736
0.117456	22.0679
0.570652	14.0093
0.106522	21.6138
1.51881	17.3006

[truncated: 34 more sheets: Fig. 5c, Fig. 5d, Fig. 5e, Fig. 5f, Fig. 6c, Fig. 6d, Fig. 6e, Fig. 6f, Fig. 6i, Fig. 6j, Fig. 7c, Fig. 7d, Supplementary Fig. S6a, Supplementary Fig. 7d, Supplementary Fig. 7e, Supplementary Fig. 8b, Supplementary Fig. 8d, Supplementary Fig. 8e, Supplementary Fig. 9a, Supplementary Fig. 9b …]
